# Supplementary material for: Comments and Illustrations of the European Federation of Societies for Ultrasound in Medicine Guidelines: Benign Pleura Lesions (Benign Pleura Thickening, Lesions and Masses)—What Can Be Seen on Transthoracic Ultrasound?
Source: Diagnostics (Basel). 2025 Jan 14;15(2):176. doi: 10.3390/diagnostics15020176 (PMC11763749; doi:10.3390/diagnostics15020176)
Supplement: Supplementary file 1 [file diagnostics-15-00176-s001.zip]

Archive with 1 entries (1 files):
- diagnostics-3331211-supplementary.mp4
